# Supplementary material for: Effect of childhood vaccination and antibiotic use on pneumococcal populations and genome-wide associations with disease among children in Nepal: an observational study
Source: Lancet Microbe. 2022 Jul;3(7):e503–11. doi: 10.1016/S2666-5247(22)00066-0 (PMC9242864; doi:10.1016/S2666-5247(22)00066-0)
Supplement: Supplementary appendix 2 [file mmc2.xlsx]

## Sheet: SM_export
ID	Public_name	lane_no_hash	gsd_sanger_id	ENA
16288_3#1	GPS_NP_0001	16288_3_1	2245STDY6030142	ERR979874
16288_3#10	GPS_NP_0010	16288_3_10	2245STDY6030151	ERR979883
16288_3#11	GPS_NP_0031	16288_3_11	2245STDY6030152	ERR979884
16288_3#12	GPS_NP_0032	16288_3_12	2245STDY6030153	ERR979885
16288_3#13	GPS_NP_0033	16288_3_13	2245STDY6030154	ERR979886
16288_3#14	GPS_NP_0034	16288_3_14	2245STDY6030155	ERR979887
16288_3#15	GPS_NP_0035	16288_3_15	2245STDY6030156	ERR979888
16288_3#16	GPS_NP_0036	16288_3_16	2245STDY6030157	ERR979889
16288_3#17	GPS_NP_0037	16288_3_17	2245STDY6030158	ERR979890
16288_3#18	GPS_NP_0038	16288_3_18	2245STDY6030159	ERR979891
16288_3#19	GPS_NP_0039	16288_3_19	2245STDY6030160	ERR979892
16288_3#2	GPS_NP_0002	16288_3_2	2245STDY6030143	ERR979875
16288_3#20	GPS_NP_0040	16288_3_20	2245STDY6030161	ERR979893
16288_3#21	GPS_NP_0041	16288_3_21	2245STDY6030162	ERR979894
16288_3#22	GPS_NP_0042	16288_3_22	2245STDY6030163	ERR979895
16288_3#23	GPS_NP_0043	16288_3_23	2245STDY6030164	ERR979896
16288_3#24	GPS_NP_0044	16288_3_24	2245STDY6030165	ERR979897
16288_3#25	GPS_NP_0046	16288_3_25	2245STDY6030167	ERR979898
16288_3#26	GPS_NP_0047	16288_3_26	2245STDY6030168	ERR979899
16288_3#28	GPS_NP_0049	16288_3_28	2245STDY6030170	ERR979901
16288_3#29	GPS_NP_0050	16288_3_29	2245STDY6030171	ERR979902
16288_3#3	GPS_NP_0003	16288_3_3	2245STDY6030144	ERR979876
16288_3#30	GPS_NP_0051	16288_3_30	2245STDY6030172	ERR979903
16288_3#31	GPS_NP_0052	16288_3_31	2245STDY6030173	ERR979904
16288_3#32	GPS_NP_0053	16288_3_32	2245STDY6030174	ERR979905
16288_3#33	GPS_NP_0054	16288_3_33	2245STDY6030175	ERR979906
16288_3#34	GPS_NP_0055	16288_3_34	2245STDY6030176	ERR979907
16288_3#35	GPS_NP_0056	16288_3_35	2245STDY6030177	ERR979908
16288_3#36	GPS_NP_0057	16288_3_36	2245STDY6030178	ERR979909
16288_3#37	GPS_NP_0058	16288_3_37	2245STDY6030179	ERR979910
16288_3#38	GPS_NP_0059	16288_3_38	2245STDY6030180	ERR979911
16288_3#39	GPS_NP_0060	16288_3_39	2245STDY6030181	ERR979912
16288_3#4	GPS_NP_0004	16288_3_4	2245STDY6030145	ERR979877
16288_3#40	GPS_NP_0061	16288_3_40	2245STDY6030182	ERR979913
16288_3#41	GPS_NP_0062	16288_3_41	2245STDY6030183	ERR979914
16288_3#42	GPS_NP_0063	16288_3_42	2245STDY6030184	ERR979915
16288_3#43	GPS_NP_0064	16288_3_43	2245STDY6030185	ERR979916
16288_3#44	GPS_NP_0065	16288_3_44	2245STDY6030186	ERR979917
16288_3#45	GPS_NP_0066	16288_3_45	2245STDY6030187	ERR979918
16288_3#46	GPS_NP_0067	16288_3_46	2245STDY6030188	ERR979919
16288_3#47	GPS_NP_0068	16288_3_47	2245STDY6030189	ERR979920
16288_3#48	GPS_NP_0069	16288_3_48	2245STDY6030190	ERR979921
16288_3#49	GPS_NP_0070	16288_3_49	2245STDY6030191	ERR979922
16288_3#5	GPS_NP_0005	16288_3_5	2245STDY6030146	ERR979878
16288_3#50	GPS_NP_0071	16288_3_50	2245STDY6030192	ERR979923
16288_3#51	GPS_NP_0072	16288_3_51	2245STDY6030193	ERR979924
16288_3#52	GPS_NP_0073	16288_3_52	2245STDY6030194	ERR979925
16288_3#53	GPS_NP_0074	16288_3_53	2245STDY6030195	ERR979926
16288_3#54	GPS_NP_2394	16288_3_54	2245STDY6030196	ERR979927
16288_3#55	GPS_NP_2504	16288_3_55	2245STDY6030197	ERR979928
16288_3#56	GPS_NP_2566	16288_3_56	2245STDY6030198	ERR979929
16288_3#57	GPS_NP_2122	16288_3_57	2245STDY6030199	ERR979930
16288_3#58	GPS_NP_2231	16288_3_58	2245STDY6030200	ERR979931
16288_3#59	GPS_NP_2520	16288_3_59	2245STDY6030201	ERR979932
16288_3#6	GPS_NP_0006	16288_3_6	2245STDY6030147	ERR979879
16288_3#60	GPS_NP_2170	16288_3_60	2245STDY6030202	ERR979933
16288_3#61	GPS_NP_2031	16288_3_61	2245STDY6030203	ERR979934
16288_3#62	GPS_NP_2371	16288_3_62	2245STDY6030204	ERR979935
16288_3#63	GPS_NP_2222	16288_3_63	2245STDY6030205	ERR979936
16288_3#64	GPS_NP_2060	16288_3_64	2245STDY6030206	ERR979937
16288_3#65	GPS_NP_2069	16288_3_65	2245STDY6030207	ERR979938
16288_3#66	GPS_NP_2426	16288_3_66	2245STDY6030208	ERR979939
16288_3#67	GPS_NP_2002	16288_3_67	2245STDY6030209	ERR979940
16288_3#68	GPS_NP_2007	16288_3_68	2245STDY6030210	ERR979941
16288_3#69	GPS_NP_2015	16288_3_69	2245STDY6030211	ERR979942
16288_3#7	GPS_NP_0007	16288_3_7	2245STDY6030148	ERR979880
16288_3#70	GPS_NP_2022	16288_3_70	2245STDY6030212	ERR979943
16288_3#71	GPS_NP_2025	16288_3_71	2245STDY6030213	ERR979944
16288_3#72	GPS_NP_2030	16288_3_72	2245STDY6030214	ERR979945
16288_3#73	GPS_NP_2035	16288_3_73	2245STDY6030215	ERR979946
16288_3#74	GPS_NP_2037	16288_3_74	2245STDY6030216	ERR979947
16288_3#75	GPS_NP_2041	16288_3_75	2245STDY6030217	ERR979948
16288_3#76	GPS_NP_2047	16288_3_76	2245STDY6030218	ERR979949
16288_3#77	GPS_NP_2072	16288_3_77	2245STDY6030219	ERR979950
16288_3#78	GPS_NP_2075	16288_3_78	2245STDY6030220	ERR979951
16288_3#79	GPS_NP_2080	16288_3_79	2245STDY6030221	ERR979952
16288_3#8	GPS_NP_0008	16288_3_8	2245STDY6030149	ERR979881
16288_3#80	GPS_NP_2097	16288_3_80	2245STDY6030222	ERR979953
16288_3#81	GPS_NP_2111	16288_3_81	2245STDY6030223	ERR979954
16288_3#82	GPS_NP_2115	16288_3_82	2245STDY6030224	ERR979955
16288_3#83	GPS_NP_2117	16288_3_83	2245STDY6030225	ERR979956
16288_4#1	GPS_NP_2142	16288_4_1	2245STDY6030226	ERR979957
16288_4#10	GPS_NP_2205	16288_4_10	2245STDY6030235	ERR979966
16288_4#12	GPS_NP_2228	16288_4_12	2245STDY6030237	ERR979968
16288_4#13	GPS_NP_2239	16288_4_13	2245STDY6030238	ERR979969
16288_4#14	GPS_NP_2245	16288_4_14	2245STDY6030239	ERR979970
16288_4#15	GPS_NP_2256	16288_4_15	2245STDY6030240	ERR979971
16288_4#16	GPS_NP_2272	16288_4_16	2245STDY6030241	ERR979972
16288_4#17	GPS_NP_2274	16288_4_17	2245STDY6030242	ERR979973
16288_4#18	GPS_NP_2279	16288_4_18	2245STDY6030243	ERR979974
16288_4#19	GPS_NP_2288	16288_4_19	2245STDY6030244	ERR979975
16288_4#2	GPS_NP_2146	16288_4_2	2245STDY6030227	ERR979958
16288_4#20	GPS_NP_2298	16288_4_20	2245STDY6030245	ERR979976
16288_4#21	GPS_NP_2301	16288_4_21	2245STDY6030246	ERR979977
16288_4#22	GPS_NP_2308	16288_4_22	2245STDY6030247	ERR979978
16288_4#23	GPS_NP_2309	16288_4_23	2245STDY6030248	ERR979979
16288_4#24	GPS_NP_2314	16288_4_24	2245STDY6030249	ERR979980
16288_4#25	GPS_NP_2316	16288_4_25	2245STDY6030250	ERR979981
16288_4#26	GPS_NP_2318	16288_4_26	2245STDY6030251	ERR979982
16288_4#27	GPS_NP_2330	16288_4_27	2245STDY6030252	ERR979983
16288_4#28	GPS_NP_2332	16288_4_28	2245STDY6030253	ERR979984
16288_4#29	GPS_NP_2335	16288_4_29	2245STDY6030254	ERR979985
16288_4#3	GPS_NP_2148	16288_4_3	2245STDY6030228	ERR979959
16288_4#30	GPS_NP_2346	16288_4_30	2245STDY6030255	ERR979986
16288_4#31	GPS_NP_2349	16288_4_31	2245STDY6030256	ERR979987
16288_4#32	GPS_NP_2350	16288_4_32	2245STDY6030257	ERR979988
16288_4#33	GPS_NP_2360	16288_4_33	2245STDY6030258	ERR979989
16288_4#34	GPS_NP_2367	16288_4_34	2245STDY6030259	ERR979990
16288_4#35	GPS_NP_2399	16288_4_35	2245STDY6030260	ERR979991
16288_4#36	GPS_NP_2406	16288_4_36	2245STDY6030261	ERR979992
16288_4#37	GPS_NP_2411	16288_4_37	2245STDY6030262	ERR979993
16288_4#38	GPS_NP_2416	16288_4_38	2245STDY6030263	ERR979994
16288_4#39	GPS_NP_2430	16288_4_39	2245STDY6030264	ERR979995
16288_4#4	GPS_NP_2157	16288_4_4	2245STDY6030229	ERR979960
16288_4#40	GPS_NP_2437	16288_4_40	2245STDY6030265	ERR979996
16288_4#41	GPS_NP_2439	16288_4_41	2245STDY6030266	ERR979997
16288_4#42	GPS_NP_2449	16288_4_42	2245STDY6030267	ERR979998
16288_4#43	GPS_NP_2454	16288_4_43	2245STDY6030268	ERR979999
16288_4#44	GPS_NP_2463	16288_4_44	2245STDY6030269	ERR980000
16288_4#45	GPS_NP_2474	16288_4_45	2245STDY6030270	ERR980001
16288_4#46	GPS_NP_2489	16288_4_46	2245STDY6030271	ERR980002
16288_4#47	GPS_NP_2492	16288_4_47	2245STDY6030272	ERR980003
16288_4#48	GPS_NP_2503	16288_4_48	2245STDY6030273	ERR980004
16288_4#49	GPS_NP_2513	16288_4_49	2245STDY6030274	ERR980005
16288_4#50	GPS_NP_2518	16288_4_50	2245STDY6030275	ERR980006
16288_4#51	GPS_NP_2522	16288_4_51	2245STDY6030276	ERR980007
16288_4#52	GPS_NP_2560	16288_4_52	2245STDY6030277	ERR980008
16288_4#53	GPS_NP_2563	16288_4_53	2245STDY6030278	ERR980009
16288_4#54	GPS_NP_2571	16288_4_54	2245STDY6030279	ERR980010
16288_4#55	GPS_NP_2581	16288_4_55	2245STDY6030280	ERR980011
16288_4#56	GPS_NP_2588	16288_4_56	2245STDY6030281	ERR980012
16288_4#57	GPS_NP_2593	16288_4_57	2245STDY6030282	ERR980013
16288_4#58	GPS_NP_2597	16288_4_58	2245STDY6030283	ERR980014
16288_4#59	GPS_NP_4001	16288_4_59	2245STDY6030284	ERR980015
16288_4#6	GPS_NP_2168	16288_4_6	2245STDY6030231	ERR979962
16288_4#61	GPS_NP_4004	16288_4_61	2245STDY6030286	ERR980017
16288_4#62	GPS_NP_4008	16288_4_62	2245STDY6030287	ERR980018
16288_4#64	GPS_NP_4011	16288_4_64	2245STDY6030289	ERR980020
16288_4#65	GPS_NP_4014	16288_4_65	2245STDY6030290	ERR980021
16288_4#66	GPS_NP_4015	16288_4_66	2245STDY6030291	ERR980022
16288_4#67	GPS_NP_4021	16288_4_67	2245STDY6030292	ERR980023
16288_4#69	GPS_NP_4027	16288_4_69	2245STDY6030294	ERR980025
16288_4#7	GPS_NP_2178	16288_4_7	2245STDY6030232	ERR979963
16288_4#70	GPS_NP_4028	16288_4_70	2245STDY6030295	ERR980026
16288_4#71	GPS_NP_4029	16288_4_71	2245STDY6030296	ERR980027
16288_4#72	GPS_NP_4032	16288_4_72	2245STDY6030297	ERR980028
16288_4#73	GPS_NP_4038	16288_4_73	2245STDY6030298	ERR980029
16288_4#74	GPS_NP_4041	16288_4_74	2245STDY6030299	ERR980030
16288_4#75	GPS_NP_4045	16288_4_75	2245STDY6030300	ERR980031
16288_4#76	GPS_NP_4046	16288_4_76	2245STDY6030301	ERR980032
16288_4#77	GPS_NP_4047	16288_4_77	2245STDY6030302	ERR980033
16288_4#78	GPS_NP_4049	16288_4_78	2245STDY6030303	ERR980034
16288_4#79	GPS_NP_4050	16288_4_79	2245STDY6030304	ERR980035
16288_4#8	GPS_NP_2182	16288_4_8	2245STDY6030233	ERR979964
16288_4#80	GPS_NP_4053	16288_4_80	2245STDY6030305	ERR980036
16288_4#81	GPS_NP_4054	16288_4_81	2245STDY6030306	ERR980037
16288_4#82	GPS_NP_4055	16288_4_82	2245STDY6030307	ERR980038
16288_4#83	GPS_NP_4057	16288_4_83	2245STDY6030308	ERR980039
16288_4#9	GPS_NP_2184	16288_4_9	2245STDY6030234	ERR979965
16288_5#1	GPS_NP_4060	16288_5_1	2245STDY6030309	ERR980040
16288_5#10	GPS_NP_4086	16288_5_10	2245STDY6030318	ERR980049
16288_5#11	GPS_NP_4088	16288_5_11	2245STDY6030319	ERR980050
16288_5#12	GPS_NP_4093	16288_5_12	2245STDY6030320	ERR980051
16288_5#13	GPS_NP_4095	16288_5_13	2245STDY6030321	ERR980052
16288_5#14	GPS_NP_4100	16288_5_14	2245STDY6030322	ERR980053
16288_5#15	GPS_NP_4101	16288_5_15	2245STDY6030323	ERR980054
16288_5#18	GPS_NP_4107	16288_5_18	2245STDY6030326	ERR980057
16288_5#19	GPS_NP_4109	16288_5_19	2245STDY6030327	ERR980058
16288_5#20	GPS_NP_4110	16288_5_20	2245STDY6030328	ERR980059
16288_5#21	GPS_NP_4115	16288_5_21	2245STDY6030329	ERR980060
16288_5#22	GPS_NP_4116	16288_5_22	2245STDY6030330	ERR980061
16288_5#23	GPS_NP_4122	16288_5_23	2245STDY6030331	ERR980062
16288_5#24	GPS_NP_4123	16288_5_24	2245STDY6030332	ERR980063
16288_5#25	GPS_NP_4125	16288_5_25	2245STDY6030333	ERR980064
16288_5#26	GPS_NP_4129	16288_5_26	2245STDY6030334	ERR980065
16288_5#27	GPS_NP_4132	16288_5_27	2245STDY6030335	ERR980066
16288_5#28	GPS_NP_4133	16288_5_28	2245STDY6030336	ERR980067
16288_5#29	GPS_NP_4135	16288_5_29	2245STDY6030337	ERR980068
16288_5#3	GPS_NP_4067	16288_5_3	2245STDY6030311	ERR980042
16288_5#30	GPS_NP_4136	16288_5_30	2245STDY6030338	ERR980069
16288_5#31	GPS_NP_4137	16288_5_31	2245STDY6030339	ERR980070
16288_5#32	GPS_NP_4138	16288_5_32	2245STDY6030340	ERR980071
16288_5#33	GPS_NP_4141	16288_5_33	2245STDY6030341	ERR980072
16288_5#34	GPS_NP_4144	16288_5_34	2245STDY6030342	ERR980073
16288_5#35	GPS_NP_4145	16288_5_35	2245STDY6030343	ERR980074
16288_5#36	GPS_NP_4146	16288_5_36	2245STDY6030344	ERR980075
16288_5#37	GPS_NP_4147	16288_5_37	2245STDY6030345	ERR980076
16288_5#38	GPS_NP_4148	16288_5_38	2245STDY6030346	ERR980077
16288_5#4	GPS_NP_4074	16288_5_4	2245STDY6030312	ERR980043
16288_5#40	GPS_NP_4161	16288_5_40	2245STDY6030348	ERR980078
16288_5#41	GPS_NP_4168	16288_5_41	2245STDY6030349	ERR980079
16288_5#42	GPS_NP_4171	16288_5_42	2245STDY6030350	ERR980080
16288_5#43	GPS_NP_4178	16288_5_43	2245STDY6030351	ERR980081
16288_5#44	GPS_NP_4176	16288_5_44	2245STDY6030352	ERR980082
16288_5#45	GPS_NP_4179	16288_5_45	2245STDY6030353	ERR980083
16288_5#46	GPS_NP_4073	16288_5_46	2245STDY6030354	ERR980084
16288_5#47	GPS_NP_4092	16288_5_47	2245STDY6030355	ERR980085
16288_5#48	GPS_NP_4097	16288_5_48	2245STDY6030356	ERR980086
16288_5#49	GPS_NP_4118	16288_5_49	2245STDY6030357	ERR980087
16288_5#5	GPS_NP_4071	16288_5_5	2245STDY6030313	ERR980044
16288_5#50	GPS_NP_6002	16288_5_50	2245STDY6030358	ERR980088
16288_5#51	GPS_NP_6023	16288_5_51	2245STDY6030359	ERR980089
16288_5#52	GPS_NP_6027	16288_5_52	2245STDY6030360	ERR980090
16288_5#53	GPS_NP_6042	16288_5_53	2245STDY6030361	ERR980091
16288_5#54	GPS_NP_6036	16288_5_54	2245STDY6030362	ERR980092
16288_5#55	GPS_NP_6048	16288_5_55	2245STDY6030363	ERR980093
16288_5#56	GPS_NP_6062	16288_5_56	2245STDY6030364	ERR980094
16288_5#57	GPS_NP_6071	16288_5_57	2245STDY6030365	ERR980095
16288_5#58	GPS_NP_6074	16288_5_58	2245STDY6030366	ERR980096
16288_5#59	GPS_NP_6092	16288_5_59	2245STDY6030367	ERR980097
16288_5#6	GPS_NP_4075	16288_5_6	2245STDY6030314	ERR980045
16288_5#60	GPS_NP_6094	16288_5_60	2245STDY6030368	ERR980098
16288_5#61	GPS_NP_6097	16288_5_61	2245STDY6030369	ERR980099
16288_5#62	GPS_NP_6099	16288_5_62	2245STDY6030370	ERR980100
16288_5#63	GPS_NP_6107	16288_5_63	2245STDY6030371	ERR980101
16288_5#65	GPS_NP_6125	16288_5_65	2245STDY6030373	ERR980103
16288_5#66	GPS_NP_6129	16288_5_66	2245STDY6030374	ERR980104
16288_5#67	GPS_NP_6136	16288_5_67	2245STDY6030375	ERR980105
16288_5#68	GPS_NP_6133	16288_5_68	2245STDY6030376	ERR980106
16288_5#69	GPS_NP_6149	16288_5_69	2245STDY6030377	ERR980107
16288_5#7	GPS_NP_4080	16288_5_7	2245STDY6030315	ERR980046
16288_5#70	GPS_NP_6155	16288_5_70	2245STDY6030378	ERR980108
16288_5#71	GPS_NP_6157	16288_5_71	2245STDY6030379	ERR980109
16288_5#73	GPS_NP_6164	16288_5_73	2245STDY6030381	ERR980111
16288_5#74	GPS_NP_6169	16288_5_74	2245STDY6030382	ERR980112
16288_5#75	GPS_NP_6181	16288_5_75	2245STDY6030383	ERR980113
16288_5#76	GPS_NP_6207	16288_5_76	2245STDY6030384	ERR980114
16288_5#77	GPS_NP_6211	16288_5_77	2245STDY6030385	ERR980115
16288_5#78	GPS_NP_6216	16288_5_78	2245STDY6030386	ERR980116
16288_5#79	GPS_NP_6246	16288_5_79	2245STDY6030387	ERR980117
16288_5#8	GPS_NP_4084	16288_5_8	2245STDY6030316	ERR980047
16288_5#80	GPS_NP_6253	16288_5_80	2245STDY6030388	ERR980118
16288_5#81	GPS_NP_6266	16288_5_81	2245STDY6030389	ERR980119
16288_5#82	GPS_NP_6276	16288_5_82	2245STDY6030390	ERR980120
16288_5#83	GPS_NP_6290	16288_5_83	2245STDY6030391	ERR980121
16288_5#9	GPS_NP_4085	16288_5_9	2245STDY6030317	ERR980048
16288_6#11	GPS_NP_6370	16288_6_11	2245STDY6030402	ERR980132
16288_6#12	GPS_NP_6376	16288_6_12	2245STDY6030403	ERR980133
16288_6#13	GPS_NP_6377	16288_6_13	2245STDY6030404	ERR980134
16288_6#14	GPS_NP_6386	16288_6_14	2245STDY6030405	ERR980135
16288_6#15	GPS_NP_6396	16288_6_15	2245STDY6030406	ERR980136
16288_6#2	GPS_NP_6313	16288_6_2	2245STDY6030393	ERR980123
16288_6#20	GPS_NP_6451	16288_6_20	2245STDY6030411	ERR980141
16288_6#22	GPS_NP_6449	16288_6_22	2245STDY6030413	ERR980143
16288_6#23	GPS_NP_6486	16288_6_23	2245STDY6030414	ERR980144
16288_6#28	GPS_NP_6522	16288_6_28	2245STDY6030419	ERR980149
16288_6#29	GPS_NP_6531	16288_6_29	2245STDY6030420	ERR980150
16288_6#3	GPS_NP_6322	16288_6_3	2245STDY6030394	ERR980124
16288_6#30	GPS_NP_6555	16288_6_30	2245STDY6030421	ERR980151
16288_6#32	GPS_NP_6561	16288_6_32	2245STDY6030423	ERR980153
16288_6#40	GPS_NP_6603	16288_6_40	2245STDY6030432	ERR980161
16288_6#43	GPS_NP_6626	16288_6_43	2245STDY6030435	ERR980164
16288_6#44	GPS_NP_6684	16288_6_44	2245STDY6030436	ERR980165
16288_6#45	GPS_NP_6687	16288_6_45	2245STDY6030437	ERR980166
16288_6#47	GPS_NP_6691	16288_6_47	2245STDY6030439	ERR980168
16288_6#48	GPS_NP_6699	16288_6_48	2245STDY6030440	ERR980169
16288_6#49	GPS_NP_6701	16288_6_49	2245STDY6030441	ERR980170
16288_6#5	GPS_NP_6331	16288_6_5	2245STDY6030396	ERR980126
16288_6#51	GPS_NP_6716	16288_6_51	2245STDY6030443	ERR980172
16288_6#52	GPS_NP_6729	16288_6_52	2245STDY6030444	ERR980173
16288_6#55	GPS_NP_6751	16288_6_55	2245STDY6030447	ERR980176
16288_6#59	GPS_NP_6778	16288_6_59	2245STDY6030451	ERR980180
16288_6#60	GPS_NP_6772	16288_6_60	2245STDY6030452	ERR980181
16288_6#61	GPS_NP_6784	16288_6_61	2245STDY6030453	ERR980182
16288_6#62	GPS_NP_6790	16288_6_62	2245STDY6030454	ERR980183
16288_6#63	GPS_NP_6798	16288_6_63	2245STDY6030455	ERR980184
16288_6#65	GPS_NP_6813	16288_6_65	2245STDY6030457	ERR980186
16288_6#67	GPS_NP_6817	16288_6_67	2245STDY6030459	ERR980187
16288_6#68	GPS_NP_6818	16288_6_68	2245STDY6030460	ERR980188
16288_6#69	GPS_NP_6831	16288_6_69	2245STDY6030461	ERR980189
16288_6#7	GPS_NP_6341	16288_6_7	2245STDY6030398	ERR980128
16288_6#72	GPS_NP_6851	16288_6_72	2245STDY6030464	ERR980191
16288_6#73	GPS_NP_6855	16288_6_73	2245STDY6030465	ERR980192
16288_6#76	GPS_NP_6899	16288_6_76	2245STDY6030468	ERR980194
16288_6#8	GPS_NP_6353	16288_6_8	2245STDY6030399	ERR980129
16288_6#80	GPS_NP_1012	16288_6_80	2245STDY6030472	ERR980198
16288_6#83	GPS_NP_1056	16288_6_83	2245STDY6030475	ERR980201
16288_6#9	GPS_NP_6362	16288_6_9	2245STDY6030400	ERR980130
16288_7#1	GPS_NP_1130	16288_7_1	2245STDY6030476	ERR980202
16288_7#10	GPS_NP_0012	16288_7_10	2245STDY6030485	ERR980210
16288_7#12	GPS_NP_0014	16288_7_12	2245STDY6030487	ERR980211
16288_7#13	GPS_NP_0015	16288_7_13	2245STDY6030488	ERR980212
16288_7#14	GPS_NP_0016	16288_7_14	2245STDY6030489	ERR980213
16288_7#15	GPS_NP_0017	16288_7_15	2245STDY6030490	ERR980214
16288_7#16	GPS_NP_0018	16288_7_16	2245STDY6030491	ERR980215
16288_7#17	GPS_NP_0019	16288_7_17	2245STDY6030492	ERR980216
16288_7#18	GPS_NP_0020	16288_7_18	2245STDY6030493	ERR980217
16288_7#2	GPS_NP_1131	16288_7_2	2245STDY6030477	ERR980203
16288_7#20	GPS_NP_0022	16288_7_20	2245STDY6030495	ERR980218
16288_7#22	GPS_NP_0024	16288_7_22	2245STDY6030497	ERR980219
16288_7#23	GPS_NP_0025	16288_7_23	2245STDY6030498	ERR980220
16288_7#25	GPS_NP_0027	16288_7_25	2245STDY6030500	ERR980221
16288_7#26	GPS_NP_0028	16288_7_26	2245STDY6030501	ERR980222
16288_7#28	GPS_NP_0030	16288_7_28	2245STDY6030503	ERR980223
16288_7#29	GPS_NP_1008	16288_7_29	2245STDY6030504	ERR980224
16288_7#3	GPS_NP_1139	16288_7_3	2245STDY6030478	ERR980204
16288_7#30	GPS_NP_1009	16288_7_30	2245STDY6030505	ERR980225
16288_7#31	GPS_NP_1013	16288_7_31	2245STDY6030506	ERR980226
16288_7#32	GPS_NP_1015	16288_7_32	2245STDY6030507	ERR980227
16288_7#33	GPS_NP_1018	16288_7_33	2245STDY6030508	ERR980228
16288_7#34	GPS_NP_1024	16288_7_34	2245STDY6030509	ERR980229
16288_7#35	GPS_NP_1032	16288_7_35	2245STDY6030510	ERR980230
16288_7#36	GPS_NP_1036	16288_7_36	2245STDY6030511	ERR980231
16288_7#37	GPS_NP_1041	16288_7_37	2245STDY6030512	ERR980232
16288_7#38	GPS_NP_1043	16288_7_38	2245STDY6030513	ERR980233
16288_7#39	GPS_NP_1067	16288_7_39	2245STDY6030514	ERR980234
16288_7#4	GPS_NP_1143	16288_7_4	2245STDY6030479	ERR980205
16288_7#41	GPS_NP_1069	16288_7_41	2245STDY6030516	ERR980235
16288_7#42	GPS_NP_1072	16288_7_42	2245STDY6030517	ERR980236
16288_7#44	GPS_NP_1078	16288_7_44	2245STDY6030519	ERR980238
16288_7#45	GPS_NP_1104	16288_7_45	2245STDY6030520	ERR980239
16288_7#46	GPS_NP_1145	16288_7_46	2245STDY6030521	ERR980240
16288_7#47	GPS_NP_1151	16288_7_47	2245STDY6030522	ERR980241
16288_7#48	GPS_NP_1155	16288_7_48	2245STDY6030523	ERR980242
16288_7#5	GPS_NP_1146	16288_7_5	2245STDY6030480	ERR980206
16288_7#51	GPS_NP_1165	16288_7_51	2245STDY6030527	ERR980244
16288_7#52	GPS_NP_1172	16288_7_52	2245STDY6030528	ERR980245
16288_7#55	GPS_NP_1179	16288_7_55	2245STDY6030531	ERR980247
16288_7#56	GPS_NP_1183	16288_7_56	2245STDY6030532	ERR980248
16288_7#57	GPS_NP_1187	16288_7_57	2245STDY6030533	ERR980249
16288_7#58	GPS_NP_1188	16288_7_58	2245STDY6030534	ERR980250
16288_7#59	GPS_NP_1189	16288_7_59	2245STDY6030535	ERR980251
16288_7#6	GPS_NP_1156	16288_7_6	2245STDY6030481	ERR980207
16288_7#60	GPS_NP_1192	16288_7_60	2245STDY6030536	ERR980252
16288_7#61	GPS_NP_1196	16288_7_61	2245STDY6030537	ERR980253
16288_7#63	GPS_NP_1198	16288_7_63	2245STDY6030539	ERR980254
16288_7#64	GPS_NP_1199	16288_7_64	2245STDY6030540	ERR980255
16288_7#66	GPS_NP_1202	16288_7_66	2245STDY6030542	ERR980257
16288_7#67	GPS_NP_1204	16288_7_67	2245STDY6030543	ERR980258
16288_7#68	GPS_NP_1206	16288_7_68	2245STDY6030544	ERR980259
16288_7#69	GPS_NP_1208	16288_7_69	2245STDY6030545	ERR980260
16288_7#7	GPS_NP_1168	16288_7_7	2245STDY6030482	ERR980208
16288_7#71	GPS_NP_1220	16288_7_71	2245STDY6030547	ERR980261
16288_7#72	GPS_NP_1222	16288_7_72	2245STDY6030548	ERR980262
16288_7#73	GPS_NP_1223	16288_7_73	2245STDY6030549	ERR980263
16288_7#74	GPS_NP_1229	16288_7_74	2245STDY6030550	ERR980264
16288_7#75	GPS_NP_1233	16288_7_75	2245STDY6030551	ERR980265
16288_7#77	GPS_NP_1235	16288_7_77	2245STDY6030553	ERR980267
16288_7#79	GPS_NP_1238	16288_7_79	2245STDY6030555	ERR980269
16288_7#8	GPS_NP_1170	16288_7_8	2245STDY6030483	ERR980209
16288_7#80	GPS_NP_1239	16288_7_80	2245STDY6030556	ERR980270
16288_7#81	GPS_NP_1243	16288_7_81	2245STDY6030557	ERR980271
16288_7#82	GPS_NP_1248	16288_7_82	2245STDY6030558	ERR980272
16288_7#83	GPS_NP_1253	16288_7_83	2245STDY6030559	ERR980273
16288_8#10	GPS_NP_1272	16288_8_10	2245STDY6030569	ERR980283
16288_8#11	GPS_NP_1274	16288_8_11	2245STDY6030570	ERR980284
16288_8#12	GPS_NP_1275	16288_8_12	2245STDY6030571	ERR980285
16288_8#13	GPS_NP_1281	16288_8_13	2245STDY6030572	ERR980286
16288_8#14	GPS_NP_1284	16288_8_14	2245STDY6030573	ERR980287
16288_8#15	GPS_NP_1286	16288_8_15	2245STDY6030574	ERR980288
16288_8#16	GPS_NP_1291	16288_8_16	2245STDY6030575	ERR980289
16288_8#18	GPS_NP_1294	16288_8_18	2245STDY6030577	ERR980291
16288_8#19	GPS_NP_1300	16288_8_19	2245STDY6030578	ERR980292
16288_8#2	GPS_NP_1260	16288_8_2	2245STDY6030561	ERR980275
16288_8#20	GPS_NP_1302	16288_8_20	2245STDY6030579	ERR980293
16288_8#21	GPS_NP_1308	16288_8_21	2245STDY6030580	ERR980294
16288_8#22	GPS_NP_1310	16288_8_22	2245STDY6030581	ERR980295
16288_8#23	GPS_NP_1314	16288_8_23	2245STDY6030582	ERR980296
16288_8#25	GPS_NP_1319	16288_8_25	2245STDY6030584	ERR980298
16288_8#27	GPS_NP_1322	16288_8_27	2245STDY6030586	ERR980300
16288_8#28	GPS_NP_1325	16288_8_28	2245STDY6030587	ERR980301
16288_8#29	GPS_NP_1326	16288_8_29	2245STDY6030588	ERR980302
16288_8#3	GPS_NP_1262	16288_8_3	2245STDY6030562	ERR980276
16288_8#30	GPS_NP_1327	16288_8_30	2245STDY6030589	ERR980303
16288_8#31	GPS_NP_1330	16288_8_31	2245STDY6030590	ERR980304
16288_8#32	GPS_NP_1333	16288_8_32	2245STDY6030591	ERR980305
16288_8#33	GPS_NP_1337	16288_8_33	2245STDY6030592	ERR980306
16288_8#34	GPS_NP_1343	16288_8_34	2245STDY6030593	ERR980307
16288_8#36	GPS_NP_1346	16288_8_36	2245STDY6030595	ERR980309
16288_8#37	GPS_NP_1357	16288_8_37	2245STDY6030596	ERR980310
16288_8#38	GPS_NP_1358	16288_8_38	2245STDY6030597	ERR980311
16288_8#39	GPS_NP_1360	16288_8_39	2245STDY6030598	ERR980312
16288_8#4	GPS_NP_1263	16288_8_4	2245STDY6030563	ERR980277
16288_8#40	GPS_NP_1362	16288_8_40	2245STDY6030599	ERR980313
16288_8#42	GPS_NP_1365	16288_8_42	2245STDY6030601	ERR980315
16288_8#44	GPS_NP_1367	16288_8_44	2245STDY6030603	ERR980317
16288_8#45	GPS_NP_1369	16288_8_45	2245STDY6030604	ERR980318
16288_8#46	GPS_NP_1377	16288_8_46	2245STDY6030605	ERR980319
16288_8#47	GPS_NP_1378	16288_8_47	2245STDY6030606	ERR980320
16288_8#48	GPS_NP_1379	16288_8_48	2245STDY6030607	ERR980321
16288_8#5	GPS_NP_1265	16288_8_5	2245STDY6030564	ERR980278
16288_8#50	GPS_NP_1381	16288_8_50	2245STDY6030609	ERR980323
16288_8#53	GPS_NP_1388	16288_8_53	2245STDY6030612	ERR980326
16288_8#54	GPS_NP_1389	16288_8_54	2245STDY6030613	ERR980327
16288_8#55	GPS_NP_6064	16288_8_55	2245STDY6030614	ERR980328
16288_8#56	GPS_NP_6296	16288_8_56	2245STDY6030615	ERR980329
16288_8#57	GPS_NP_6511	16288_8_57	2245STDY6030616	ERR980330
16288_8#58	GPS_NP_6596	16288_8_58	2245STDY6030617	ERR980331
16288_8#59	GPS_NP_7202	16288_8_59	2245STDY6030618	ERR980332
16288_8#6	GPS_NP_1267	16288_8_6	2245STDY6030565	ERR980279
16288_8#60	GPS_NP_0045	16288_8_60	2245STDY6030619	ERR980333
16288_8#61	GPS_NP_6931	16288_8_61	2245STDY6030622	ERR980334
16288_8#62	GPS_NP_6932	16288_8_62	2245STDY6030623	ERR980335
16288_8#64	GPS_NP_6976	16288_8_64	2245STDY6030625	ERR980336
16288_8#65	GPS_NP_7024	16288_8_65	2245STDY6030626	ERR980337
16288_8#7	GPS_NP_1268	16288_8_7	2245STDY6030566	ERR980280
16288_8#71	GPS_NP_7136	16288_8_71	2245STDY6030632	ERR980340
16288_8#72	GPS_NP_7137	16288_8_72	2245STDY6030633	ERR980341
16288_8#73	GPS_NP_7156	16288_8_73	2245STDY6030634	ERR980342
16288_8#75	GPS_NP_7199	16288_8_75	2245STDY6030636	ERR980343
16288_8#76	GPS_NP_7209	16288_8_76	2245STDY6030637	ERR980344
16288_8#77	GPS_NP_7221	16288_8_77	2245STDY6030638	ERR980345
16288_8#78	GPS_NP_7227	16288_8_78	2245STDY6030639	ERR980346
16288_8#79	GPS_NP_7230	16288_8_79	2245STDY6030640	ERR980347
16288_8#8	GPS_NP_1269	16288_8_8	2245STDY6030567	ERR980281
16288_8#81	GPS_NP_7232	16288_8_81	2245STDY6030642	ERR980349
16288_8#82	GPS_NP_7239	16288_8_82	2245STDY6030643	ERR980350
16288_8#83	GPS_NP_7240	16288_8_83	2245STDY6030644	ERR980351
16288_8#84	GPS_NP_7241	16288_8_84	2245STDY6030645	ERR980352
16288_8#85	GPS_NP_7243	16288_8_85	2245STDY6030646	ERR980353
16288_8#87	GPS_NP_7242	16288_8_87	2245STDY6030648	ERR980355
16288_8#88	GPS_NP_7267	16288_8_88	2245STDY6030649	ERR980356
16288_8#9	GPS_NP_1270	16288_8_9	2245STDY6030568	ERR980282
17138_5#12	GPS_NP_4151	17138_5_12	2245STDY6030347	ERR1065586
17138_5#13	GPS_NP_6305	17138_5_13	2245STDY6030395	ERR1065587
17138_5#15	GPS_NP_6363	17138_5_15	2245STDY6030401	ERR1065589
17138_5#16	GPS_NP_6414	17138_5_16	2245STDY6030407	ERR1065590
17138_5#17	GPS_NP_6435	17138_5_17	2245STDY6030408	ERR1065591
17138_5#19	GPS_NP_6440	17138_5_19	2245STDY6030410	ERR1065593
17138_5#21	GPS_NP_6495	17138_5_21	2245STDY6030415	ERR1065595
17138_5#22	GPS_NP_6506	17138_5_22	2245STDY6030416	ERR1065596
17138_5#24	GPS_NP_6516	17138_5_24	2245STDY6030418	ERR1065598
17138_5#25	GPS_NP_6556	17138_5_25	2245STDY6030422	ERR1065599
17138_5#27	GPS_NP_6586	17138_5_27	2245STDY6030428	ERR1065601
17138_5#28	GPS_NP_6597	17138_5_28	2245STDY6030430	ERR1065602
17138_5#31	GPS_NP_6623	17138_5_31	2245STDY6030434	ERR1065605
17138_5#33	GPS_NP_6714	17138_5_33	2245STDY6030442	ERR1065607
17138_5#34	GPS_NP_6741	17138_5_34	2245STDY6030445	ERR1065608
17138_5#35	GPS_NP_6742	17138_5_35	2245STDY6030446	ERR1065609
17138_5#36	GPS_NP_6753	17138_5_36	2245STDY6030448	ERR1065610
17138_5#37	GPS_NP_6757	17138_5_37	2245STDY6030449	ERR1065611
17138_5#38	GPS_NP_6774	17138_5_38	2245STDY6030450	ERR1065612
17138_5#40	GPS_NP_6816	17138_5_40	2245STDY6030458	ERR1065614
17138_5#42	GPS_NP_6837	17138_5_42	2245STDY6030463	ERR1065616
17138_5#43	GPS_NP_6861	17138_5_43	2245STDY6030466	ERR1065617
17138_5#44	GPS_NP_6887	17138_5_44	2245STDY6030467	ERR1065618
17138_5#46	GPS_NP_6910	17138_5_46	2245STDY6030470	ERR1065620
17138_5#48	GPS_NP_1029	17138_5_48	2245STDY6030473	ERR1065622
17138_5#49	GPS_NP_1033	17138_5_49	2245STDY6030474	ERR1065623
17138_5#50	GPS_NP_0011	17138_5_50	2245STDY6030484	ERR1065624
17138_5#52	GPS_NP_0021	17138_5_52	2245STDY6030494	ERR1065626
17138_5#55	GPS_NP_0029	17138_5_55	2245STDY6030502	ERR1065629
17138_5#56	GPS_NP_1068	17138_5_56	2245STDY6030515	ERR1065630
17138_5#57	GPS_NP_1164	17138_5_57	2245STDY6030526	ERR1065631
17138_5#58	GPS_NP_1177	17138_5_58	2245STDY6030530	ERR1065632
17138_5#59	GPS_NP_1197	17138_5_59	2245STDY6030538	ERR1065633
17138_5#61	GPS_NP_6940	17138_5_61	2245STDY6030624	ERR1065635
17138_5#62	GPS_NP_7080	17138_5_62	2245STDY6030628	ERR1065636
17138_5#64	GPS_NP_7128	17138_5_64	2245STDY6030631	ERR1065638
17138_5#65	GPS_NP_7197	17138_5_65	2245STDY6030635	ERR1065639
28832_1#100	GPS_NP_8007	28832_1_100	2245STDY7762348	ERR3270725
28832_1#101	GPS_NP_8022	28832_1_101	2245STDY7762349	ERR3270726
28832_1#104	GPS_NP_8034	28832_1_104	2245STDY7762350	ERR3270727
28832_1#107	GPS_NP_8050	28832_1_107	2245STDY7762351	ERR3270728
28832_1#108	GPS_NP_8062	28832_1_108	2245STDY7762352	ERR3270729
28832_1#109	GPS_NP_8075	28832_1_109	2245STDY7762353	ERR3270730
28832_1#110	GPS_NP_8100	28832_1_110	2245STDY7762355	ERR3270731
28832_1#113	GPS_NP_8024	28832_1_113	2245STDY7762365	ERR3270732
28832_1#116	GPS_NP_8088	28832_1_116	2245STDY7762354	ERR3270733
28832_1#117	GPS_NP_8008	28832_1_117	2245STDY7762356	ERR3270734
28832_1#118	GPS_NP_8010	28832_1_118	2245STDY7762380	ERR3270735
28832_1#121	GPS_NP_8054	28832_1_121	2245STDY7762383	ERR3270736
28832_1#124	GPS_NP_8023	28832_1_124	2245STDY7762357	ERR3270737
28832_1#125	GPS_NP_8036	28832_1_125	2245STDY7762358	ERR3270738
28832_1#126	GPS_NP_8012	28832_1_126	2245STDY7762388	ERR3270739
28832_1#129	GPS_NP_8055	28832_1_129	2245STDY7762391	ERR3270740
28832_1#132	GPS_NP_8051	28832_1_132	2245STDY7762359	ERR3270741
28832_1#133	GPS_NP_8063	28832_1_133	2245STDY7762360	ERR3270742
28832_1#134	GPS_NP_9018	28832_1_134	2245STDY7762403	ERR3270743
28832_1#137	GPS_NP_8076	28832_1_137	2245STDY7762361	ERR3270744
28832_1#138	GPS_NP_9175	28832_1_138	2245STDY7762415	ERR3270745
28832_1#141	GPS_NP_9185	28832_1_141	2245STDY7762419	ERR3270746
28832_1#144	GPS_NP_8089	28832_1_144	2245STDY7762362	ERR3270747
28832_1#145	GPS_NP_8101	28832_1_145	2245STDY7762363	ERR3270748
28832_1#146	GPS_NP_9162	28832_1_146	2245STDY7762424	ERR3270749
28832_1#149	GPS_NP_9138	28832_1_149	2245STDY7762426	ERR3270750
28832_1#152	GPS_NP_8009	28832_1_152	2245STDY7762364	ERR3270751
28832_1#153	GPS_NP_8037	28832_1_153	2245STDY7762366	ERR3270752
28832_1#157	GPS_NP_9161	28832_1_157	2245STDY7762432	ERR3270754
28832_1#16	GPS_NP_8030	28832_1_16	2245STDY7762326	ERR3270699
28832_1#160	GPS_NP_8052	28832_1_160	2245STDY7762367	ERR3270755
28832_1#161	GPS_NP_8064	28832_1_161	2245STDY7762368	ERR3270756
28832_1#162	GPS_NP_9149	28832_1_162	2245STDY7762433	ERR3270757
28832_1#165	GPS_NP_9180	28832_1_165	2245STDY7762435	ERR3270758
28832_1#168	GPS_NP_8077	28832_1_168	2245STDY7762369	ERR3270759
28832_1#169	GPS_NP_8090	28832_1_169	2245STDY7762370	ERR3270760
28832_1#17	GPS_NP_8059	28832_1_17	2245STDY7762328	ERR3270700
28832_1#170	GPS_NP_9160	28832_1_170	2245STDY7762440	ERR3270761
28832_1#173	GPS_NP_9179	28832_1_173	2245STDY7762443	ERR3270762
28832_1#176	GPS_NP_8102	28832_1_176	2245STDY7762371	ERR3270763
28832_1#177	GPS_NP_8011	28832_1_177	2245STDY7762372	ERR3270764
28832_1#178	GPS_NP_9171	28832_1_178	2245STDY7762447	ERR3270765
28832_1#181	GPS_NP_9159	28832_1_181	2245STDY7762448	ERR3270766
28832_1#184	GPS_NP_8025	28832_1_184	2245STDY7762373	ERR3270767
28832_1#185	GPS_NP_8038	28832_1_185	2245STDY7762374	ERR3270768
28832_1#186	GPS_NP_9156	28832_1_186	2245STDY7762472	ERR3270769
28832_1#189	GPS_NP_9073	28832_1_189	2245STDY7762475	ERR3270770
28832_1#192	GPS_NP_8053	28832_1_192	2245STDY7762375	ERR3270771
28832_1#193	GPS_NP_8065	28832_1_193	2245STDY7762376	ERR3270772
28832_1#194	GPS_NP_9155	28832_1_194	2245STDY7762480	ERR3270773
28832_1#197	GPS_NP_8078	28832_1_197	2245STDY7762377	ERR3270774
28832_1#198	GPS_NP_9072	28832_1_198	2245STDY7762483	ERR3270775
28832_1#202	GPS_NP_9070	28832_1_202	2245STDY7762492	ERR3270776
28832_1#204	GPS_NP_8091	28832_1_204	2245STDY7762378	ERR3270777
28832_1#205	GPS_NP_8103	28832_1_205	2245STDY7762379	ERR3270778
28832_1#207	GPS_NP_9119	28832_1_207	2245STDY7762493	ERR3270779
28832_1#210	GPS_NP_9068	28832_1_210	2245STDY7762500	ERR3270780
28832_1#212	GPS_NP_8026	28832_1_212	2245STDY7762381	ERR3270781
28832_1#213	GPS_NP_8039	28832_1_213	2245STDY7762382	ERR3270782
28832_1#215	GPS_NP_9117	28832_1_215	2245STDY7762501	ERR3270783
28832_1#218	GPS_NP_9115	28832_1_218	2245STDY7762509	ERR3270784
28832_1#220	GPS_NP_8066	28832_1_220	2245STDY7762384	ERR3270785
28832_1#221	GPS_NP_8079	28832_1_221	2245STDY7762385	ERR3270786
28832_1#223	GPS_NP_9062	28832_1_223	2245STDY7762524	ERR3270787
28832_1#226	GPS_NP_9057	28832_1_226	2245STDY7762540	ERR3270788
28832_1#228	GPS_NP_8092	28832_1_228	2245STDY7762386	ERR3270789
28832_1#229	GPS_NP_8104	28832_1_229	2245STDY7762387	ERR3270790
28832_1#231	GPS_NP_8285	28832_1_231	2245STDY7762655	ERR3270791
28832_1#234	GPS_NP_9092	28832_1_234	2245STDY7762732	ERR3270792
28832_1#236	GPS_NP_8027	28832_1_236	2245STDY7762389	ERR3270793
28832_1#237	GPS_NP_8040	28832_1_237	2245STDY7762390	ERR3270794
28832_1#239	GPS_NP_9090	28832_1_239	2245STDY7762748	ERR3270795
28832_1#24	GPS_NP_8072	28832_1_24	2245STDY7762329	ERR3270701
28832_1#242	GPS_NP_9133	28832_1_242	2245STDY7762780	ERR3270796
28832_1#244	GPS_NP_8067	28832_1_244	2245STDY7762392	ERR3270797
28832_1#245	GPS_NP_8081	28832_1_245	2245STDY7762393	ERR3270798
28832_1#247	GPS_NP_9056	28832_1_247	2245STDY7762781	ERR3270799
28832_1#25	GPS_NP_8085	28832_1_25	2245STDY7762330	ERR3270702
28832_1#250	GPS_NP_9130	28832_1_250	2245STDY7762783	ERR3270800
28832_1#252	GPS_NP_8093	28832_1_252	2245STDY7762394	ERR3270801
28832_1#253	GPS_NP_8105	28832_1_253	2245STDY7762396	ERR3270802
28832_1#255	GPS_NP_9129	28832_1_255	2245STDY7762784	ERR3270803
28832_1#258	GPS_NP_9128	28832_1_258	2245STDY7762785	ERR3270804
28832_1#260	GPS_NP_8117	28832_1_260	2245STDY7762397	ERR3270805
28832_1#261	GPS_NP_8129	28832_1_261	2245STDY7762398	ERR3270806
28832_1#263	GPS_NP_9124	28832_1_263	2245STDY7762787	ERR3270807
28832_1#265	GPS_NP_8142	28832_1_265	2245STDY7762399	ERR3270808
28832_1#267	GPS_NP_9042	28832_1_267	2245STDY7762789	ERR3270809
28832_1#270	GPS_NP_8188	28832_1_270	2245STDY7762798	ERR3270810
28832_1#272	GPS_NP_9165	28832_1_272	2245STDY7762400	ERR3270811
28832_1#273	GPS_NP_9153	28832_1_273	2245STDY7762401	ERR3270812
28832_1#275	GPS_NP_8013	28832_1_275	2245STDY7762800	ERR3270813
28832_1#278	GPS_NP_9025	28832_1_278	2245STDY7762802	ERR3270814
28832_1#280	GPS_NP_9141	28832_1_280	2245STDY7762402	ERR3270815
28832_1#281	GPS_NP_8106	28832_1_281	2245STDY7762404	ERR3270816
28832_1#283	GPS_NP_9026	28832_1_283	2245STDY7762803	ERR3270817
28832_1#286	GPS_NP_9074	28832_1_286	2245STDY7762804	ERR3270818
28832_1#288	GPS_NP_8118	28832_1_288	2245STDY7762405	ERR3270819
28832_1#289	GPS_NP_8130	28832_1_289	2245STDY7762406	ERR3270820
28832_1#295	GPS_NP_9086	28832_1_295	2245STDY7762807	ERR3270822
28832_1#296	GPS_NP_9177	28832_1_296	2245STDY7762407	ERR3270823
28832_1#297	GPS_NP_9164	28832_1_297	2245STDY7762408	ERR3270824
28832_1#300	GPS_NP_9029	28832_1_300	2245STDY7762811	ERR3270825
28832_1#304	GPS_NP_9152	28832_1_304	2245STDY7762409	ERR3270827
28832_1#305	GPS_NP_9140	28832_1_305	2245STDY7762410	ERR3270828
28832_1#308	GPS_NP_9127	28832_1_308	2245STDY7762813	ERR3270829
28832_1#311	GPS_NP_8000	28832_1_311	2245STDY7762300	ERR3270830
28832_1#312	GPS_NP_9004	28832_1_312	2245STDY7762411	ERR3270831
28832_1#313	GPS_NP_8107	28832_1_313	2245STDY7762412	ERR3270832
28832_1#316	GPS_NP_8015	28832_1_316	2245STDY7762301	ERR3270833
28832_1#319	GPS_NP_8029	28832_1_319	2245STDY7762302	ERR3270834
28832_1#32	GPS_NP_8097	28832_1_32	2245STDY7762331	ERR3270703
28832_1#320	GPS_NP_8119	28832_1_320	2245STDY7762413	ERR3270835
28832_1#321	GPS_NP_8131	28832_1_321	2245STDY7762414	ERR3270836
28832_1#324	GPS_NP_8042	28832_1_324	2245STDY7762303	ERR3270837
28832_1#325	GPS_NP_9163	28832_1_325	2245STDY7762416	ERR3270838
28832_1#328	GPS_NP_8056	28832_1_328	2245STDY7762304	ERR3270839
28832_1#33	GPS_NP_8005	28832_1_33	2245STDY7762332	ERR3270704
28832_1#331	GPS_NP_8082	28832_1_331	2245STDY7762306	ERR3270840
28832_1#332	GPS_NP_9151	28832_1_332	2245STDY7762417	ERR3270841
28832_1#333	GPS_NP_9139	28832_1_333	2245STDY7762418	ERR3270842
28832_1#336	GPS_NP_8094	28832_1_336	2245STDY7762307	ERR3270843
28832_1#339	GPS_NP_8001	28832_1_339	2245STDY7762308	ERR3270844
28832_1#340	GPS_NP_8108	28832_1_340	2245STDY7762420	ERR3270845
28832_1#341	GPS_NP_8120	28832_1_341	2245STDY7762421	ERR3270846
28832_1#347	GPS_NP_8028	28832_1_347	2245STDY7762310	ERR3270848
28832_1#348	GPS_NP_8132	28832_1_348	2245STDY7762422	ERR3270849
28832_1#349	GPS_NP_9174	28832_1_349	2245STDY7762423	ERR3270850
28832_1#352	GPS_NP_8045	28832_1_352	2245STDY7762311	ERR3270851
28832_1#355	GPS_NP_8057	28832_1_355	2245STDY7762312	ERR3270852
28832_1#356	GPS_NP_9150	28832_1_356	2245STDY7762425	ERR3270853
28832_1#357	GPS_NP_8110	28832_1_357	2245STDY7762428	ERR3270854
28832_1#360	GPS_NP_8083	28832_1_360	2245STDY7762314	ERR3270855
28832_1#363	GPS_NP_8095	28832_1_363	2245STDY7762315	ERR3270856
28832_1#364	GPS_NP_8121	28832_1_364	2245STDY7762429	ERR3270857
28832_1#365	GPS_NP_8133	28832_1_365	2245STDY7762430	ERR3270858
28832_1#368	GPS_NP_8003	28832_1_368	2245STDY7762316	ERR3270859
28832_1#371	GPS_NP_8031	28832_1_371	2245STDY7762318	ERR3270860
28832_1#372	GPS_NP_9173	28832_1_372	2245STDY7762431	ERR3270861
28832_1#373	GPS_NP_9137	28832_1_373	2245STDY7762434	ERR3270862
28832_1#378	GPS_NP_8109	28832_1_378	2245STDY7762436	ERR3270863
28832_1#379	GPS_NP_8058	28832_1_379	2245STDY7762320	ERR3270864
28832_1#380	GPS_NP_8122	28832_1_380	2245STDY7762437	ERR3270865
28832_1#381	GPS_NP_8071	28832_1_381	2245STDY7762321	ERR3270866
28832_1#4	GPS_NP_8084	28832_1_4	2245STDY7762322	ERR3270696
28832_1#40	GPS_NP_8020	28832_1_40	2245STDY7762333	ERR3270705
28832_1#41	GPS_NP_8032	28832_1_41	2245STDY7762334	ERR3270706
28832_1#48	GPS_NP_8048	28832_1_48	2245STDY7762335	ERR3270707
28832_1#49	GPS_NP_8060	28832_1_49	2245STDY7762336	ERR3270708
28832_1#5	GPS_NP_8096	28832_1_5	2245STDY7762323	ERR3270697
28832_1#56	GPS_NP_8073	28832_1_56	2245STDY7762337	ERR3270709
28832_1#57	GPS_NP_8086	28832_1_57	2245STDY7762338	ERR3270710
28832_1#64	GPS_NP_8098	28832_1_64	2245STDY7762339	ERR3270711
28832_1#65	GPS_NP_8006	28832_1_65	2245STDY7762340	ERR3270712
28832_1#69	GPS_NP_8021	28832_1_69	2245STDY7762341	ERR3270713
28832_1#76	GPS_NP_8033	28832_1_76	2245STDY7762342	ERR3270714
28832_1#77	GPS_NP_8049	28832_1_77	2245STDY7762343	ERR3270715
28832_1#83	GPS_NP_8068	28832_1_83	2245STDY7762305	ERR3270716
28832_1#84	GPS_NP_8061	28832_1_84	2245STDY7762344	ERR3270717
28832_1#85	GPS_NP_8074	28832_1_85	2245STDY7762345	ERR3270718
28832_1#88	GPS_NP_8070	28832_1_88	2245STDY7762313	ERR3270719
28832_1#9	GPS_NP_8019	28832_1_9	2245STDY7762325	ERR3270698
28832_1#91	GPS_NP_8017	28832_1_91	2245STDY7762317	ERR3270720
28832_1#92	GPS_NP_8087	28832_1_92	2245STDY7762346	ERR3270721
28832_1#93	GPS_NP_8099	28832_1_93	2245STDY7762347	ERR3270722
28832_1#96	GPS_NP_8004	28832_1_96	2245STDY7762324	ERR3270723
28832_1#99	GPS_NP_8047	28832_1_99	2245STDY7762327	ERR3270724
29102_1#1	GPS_NP_9015	29102_1_1	2245STDY7762550	ERR3303139
29102_1#10	GPS_NP_8220	29102_1_10	2245STDY7762649	ERR3303148
29102_1#100	GPS_NP_8155	29102_1_100	2245STDY7762672	ERR3303238
29102_1#101	GPS_NP_9027	29102_1_101	2245STDY7762792	ERR3303239
29102_1#103	GPS_NP_9079	29102_1_103	2245STDY7762575	ERR3303241
29102_1#104	GPS_NP_8223	29102_1_104	2245STDY7762673	ERR3303242
29102_1#105	GPS_NP_9019	29102_1_105	2245STDY7762793	ERR3303243
29102_1#106	GPS_NP_8114	29102_1_106	2245STDY7762468	ERR3303244
29102_1#107	GPS_NP_8176	29102_1_107	2245STDY7762576	ERR3303245
29102_1#108	GPS_NP_8235	29102_1_108	2245STDY7762674	ERR3303246
29102_1#109	GPS_NP_9033	29102_1_109	2245STDY7762794	ERR3303247
29102_1#11	GPS_NP_9085	29102_1_11	2245STDY7762758	ERR3303149
29102_1#110	GPS_NP_8126	29102_1_110	2245STDY7762469	ERR3303248
29102_1#111	GPS_NP_8189	29102_1_111	2245STDY7762577	ERR3303249
29102_1#112	GPS_NP_9099	29102_1_112	2245STDY7762675	ERR3303250
29102_1#113	GPS_NP_9032	29102_1_113	2245STDY7762795	ERR3303251
29102_1#114	GPS_NP_8138	29102_1_114	2245STDY7762470	ERR3303252
29102_1#115	GPS_NP_8201	29102_1_115	2245STDY7762578	ERR3303253
29102_1#116	GPS_NP_8248	29102_1_116	2245STDY7762676	ERR3303254
29102_1#117	GPS_NP_9030	29102_1_117	2245STDY7762796	ERR3303255
29102_1#118	GPS_NP_9168	29102_1_118	2245STDY7762471	ERR3303256
29102_1#119	GPS_NP_8143	29102_1_119	2245STDY7762579	ERR3303257
29102_1#12	GPS_NP_9148	29102_1_12	2245STDY7762441	ERR3303150
29102_1#120	GPS_NP_8263	29102_1_120	2245STDY7762677	ERR3303258
29102_1#121	GPS_NP_8140	29102_1_121	2245STDY7762797	ERR3303259
29102_1#122	GPS_NP_9144	29102_1_122	2245STDY7762473	ERR3303260
29102_1#123	GPS_NP_9122	29102_1_123	2245STDY7762580	ERR3303261
29102_1#124	GPS_NP_8276	29102_1_124	2245STDY7762678	ERR3303262
29102_1#125	GPS_NP_8274	29102_1_125	2245STDY7762799	ERR3303263
29102_1#126	GPS_NP_9024	29102_1_126	2245STDY7762474	ERR3303264
29102_1#127	GPS_NP_9012	29102_1_127	2245STDY7762581	ERR3303265
29102_1#128	GPS_NP_8144	29102_1_128	2245STDY7762679	ERR3303266
29102_1#129	GPS_NP_8157	29102_1_129	2245STDY7762680	ERR3303267
29102_1#13	GPS_NP_9136	29102_1_13	2245STDY7762442	ERR3303151
29102_1#130	GPS_NP_8002	29102_1_130	2245STDY7762801	ERR3303268
29102_1#131	GPS_NP_8115	29102_1_131	2245STDY7762476	ERR3303269
29102_1#132	GPS_NP_9002	29102_1_132	2245STDY7762582	ERR3303270
29102_1#133	GPS_NP_8224	29102_1_133	2245STDY7762681	ERR3303271
29102_1#134	GPS_NP_9014	29102_1_134	2245STDY7762806	ERR3303272
29102_1#135	GPS_NP_8127	29102_1_135	2245STDY7762477	ERR3303273
29102_1#136	GPS_NP_9077	29102_1_136	2245STDY7762583	ERR3303274
29102_1#137	GPS_NP_8236	29102_1_137	2245STDY7762682	ERR3303275
29102_1#138	GPS_NP_9178	29102_1_138	2245STDY7762808	ERR3303276
29102_1#14	GPS_NP_8185	29102_1_14	2245STDY7762553	ERR3303152
29102_1#140	GPS_NP_8177	29102_1_140	2245STDY7762584	ERR3303278
29102_1#141	GPS_NP_9098	29102_1_141	2245STDY7762684	ERR3303279
29102_1#142	GPS_NP_9020	29102_1_142	2245STDY7762809	ERR3303280
29102_1#143	GPS_NP_9167	29102_1_143	2245STDY7762479	ERR3303281
29102_1#144	GPS_NP_8190	29102_1_144	2245STDY7762585	ERR3303282
29102_1#145	GPS_NP_8262	29102_1_145	2245STDY7762685	ERR3303283
29102_1#147	GPS_NP_9143	29102_1_147	2245STDY7762481	ERR3303285
29102_1#148	GPS_NP_8202	29102_1_148	2245STDY7762586	ERR3303286
29102_1#149	GPS_NP_9013	29102_1_149	2245STDY7762686	ERR3303287
29102_1#15	GPS_NP_8232	29102_1_15	2245STDY7762650	ERR3303153
29102_1#150	GPS_NP_8035	29102_1_150	2245STDY7762814	ERR3303288
29102_1#151	GPS_NP_9023	29102_1_151	2245STDY7762482	ERR3303289
29102_1#152	GPS_NP_8237	29102_1_152	2245STDY7762588	ERR3303290
29102_1#153	GPS_NP_9065	29102_1_153	2245STDY7762687	ERR3303291
29102_1#154	GPS_NP_8018	29102_1_154	2245STDY7762815	ERR3303292
29102_1#155	GPS_NP_8116	29102_1_155	2245STDY7762484	ERR3303293
29102_1#156	GPS_NP_8249	29102_1_156	2245STDY7762589	ERR3303294
29102_1#158	GPS_NP_8128	29102_1_158	2245STDY7762485	ERR3303296
29102_1#159	GPS_NP_8264	29102_1_159	2245STDY7762590	ERR3303297
29102_1#16	GPS_NP_9050	29102_1_16	2245STDY7762759	ERR3303154
29102_1#160	GPS_NP_0092	29102_1_160	2245STDY7762689	ERR3303298
29102_1#161	GPS_NP_8141	29102_1_161	2245STDY7762486	ERR3303299
29102_1#162	GPS_NP_8277	29102_1_162	2245STDY7762591	ERR3303300
29102_1#163	GPS_NP_8044	29102_1_163	2245STDY7762690	ERR3303301
29102_1#164	GPS_NP_9166	29102_1_164	2245STDY7762487	ERR3303302
29102_1#165	GPS_NP_8145	29102_1_165	2245STDY7762592	ERR3303303
29102_1#166	GPS_NP_9097	29102_1_166	2245STDY7762692	ERR3303304
29102_1#167	GPS_NP_9154	29102_1_167	2245STDY7762488	ERR3303305
29102_1#168	GPS_NP_8158	29102_1_168	2245STDY7762593	ERR3303306
29102_1#169	GPS_NP_8287	29102_1_169	2245STDY7762693	ERR3303307
29102_1#17	GPS_NP_8111	29102_1_17	2245STDY7762444	ERR3303155
29102_1#170	GPS_NP_9142	29102_1_170	2245STDY7762489	ERR3303308
29102_1#171	GPS_NP_8225	29102_1_171	2245STDY7762594	ERR3303309
29102_1#172	GPS_NP_9010	29102_1_172	2245STDY7762694	ERR3303310
29102_1#173	GPS_NP_9021	29102_1_173	2245STDY7762490	ERR3303311
29102_1#174	GPS_NP_9109	29102_1_174	2245STDY7762595	ERR3303312
29102_1#175	GPS_NP_9063	29102_1_175	2245STDY7762695	ERR3303313
29102_1#176	GPS_NP_9035	29102_1_176	2245STDY7762494	ERR3303314
29102_1#177	GPS_NP_8238	29102_1_177	2245STDY7762596	ERR3303315
29102_1#178	GPS_NP_0080	29102_1_178	2245STDY7762696	ERR3303316
29102_1#179	GPS_NP_9184	29102_1_179	2245STDY7762495	ERR3303317
29102_1#18	GPS_NP_8198	29102_1_18	2245STDY7762554	ERR3303156
29102_1#180	GPS_NP_8250	29102_1_180	2245STDY7762597	ERR3303318
29102_1#181	GPS_NP_0093	29102_1_181	2245STDY7762697	ERR3303319
29102_1#183	GPS_NP_8265	29102_1_183	2245STDY7762598	ERR3303321
29102_1#184	GPS_NP_9071	29102_1_184	2245STDY7762698	ERR3303322
29102_1#185	GPS_NP_8178	29102_1_185	2245STDY7762497	ERR3303323
29102_1#186	GPS_NP_8278	29102_1_186	2245STDY7762599	ERR3303324
29102_1#187	GPS_NP_9096	29102_1_187	2245STDY7762700	ERR3303325
29102_1#188	GPS_NP_8191	29102_1_188	2245STDY7762498	ERR3303326
29102_1#189	GPS_NP_8146	29102_1_189	2245STDY7762600	ERR3303327
29102_1#19	GPS_NP_9102	29102_1_19	2245STDY7762651	ERR3303157
29102_1#190	GPS_NP_8159	29102_1_190	2245STDY7762701	ERR3303328
29102_1#191	GPS_NP_8203	29102_1_191	2245STDY7762499	ERR3303329
29102_1#192	GPS_NP_8214	29102_1_192	2245STDY7762601	ERR3303330
29102_1#193	GPS_NP_9009	29102_1_193	2245STDY7762702	ERR3303331
29102_1#194	GPS_NP_9034	29102_1_194	2245STDY7762502	ERR3303332
29102_1#195	GPS_NP_8226	29102_1_195	2245STDY7762602	ERR3303333
29102_1#196	GPS_NP_9060	29102_1_196	2245STDY7762703	ERR3303334
29102_1#197	GPS_NP_8014	29102_1_197	2245STDY7762503	ERR3303335
29102_1#198	GPS_NP_9108	29102_1_198	2245STDY7762603	ERR3303336
29102_1#199	GPS_NP_0081	29102_1_199	2245STDY7762704	ERR3303337
29102_1#2	GPS_NP_8284	29102_1_2	2245STDY7762647	ERR3303140
29102_1#20	GPS_NP_0089	29102_1_20	2245STDY7762760	ERR3303158
29102_1#200	GPS_NP_8167	29102_1_200	2245STDY7762504	ERR3303338
29102_1#201	GPS_NP_8239	29102_1_201	2245STDY7762604	ERR3303339
29102_1#202	GPS_NP_8251	29102_1_202	2245STDY7762605	ERR3303340
29102_1#203	GPS_NP_0094	29102_1_203	2245STDY7762705	ERR3303341
29102_1#204	GPS_NP_8179	29102_1_204	2245STDY7762505	ERR3303342
29102_1#205	GPS_NP_8266	29102_1_205	2245STDY7762606	ERR3303343
29102_1#206	GPS_NP_0087	29102_1_206	2245STDY7762706	ERR3303344
29102_1#207	GPS_NP_8192	29102_1_207	2245STDY7762506	ERR3303345
29102_1#208	GPS_NP_8279	29102_1_208	2245STDY7762607	ERR3303346
29102_1#209	GPS_NP_9095	29102_1_209	2245STDY7762708	ERR3303347
29102_1#21	GPS_NP_8123	29102_1_21	2245STDY7762445	ERR3303159
29102_1#210	GPS_NP_8204	29102_1_210	2245STDY7762507	ERR3303348
29102_1#211	GPS_NP_8147	29102_1_211	2245STDY7762608	ERR3303349
29102_1#212	GPS_NP_8160	29102_1_212	2245STDY7762709	ERR3303350
29102_1#213	GPS_NP_9067	29102_1_213	2245STDY7762508	ERR3303351
29102_1#214	GPS_NP_8215	29102_1_214	2245STDY7762609	ERR3303352
29102_1#215	GPS_NP_9007	29102_1_215	2245STDY7762710	ERR3303353
29102_1#216	GPS_NP_0079	29102_1_216	2245STDY7762510	ERR3303354
29102_1#217	GPS_NP_8227	29102_1_217	2245STDY7762610	ERR3303355
29102_1#218	GPS_NP_9059	29102_1_218	2245STDY7762711	ERR3303356
29102_1#219	GPS_NP_0075	29102_1_219	2245STDY7762511	ERR3303357
29102_1#22	GPS_NP_8210	29102_1_22	2245STDY7762555	ERR3303160
29102_1#220	GPS_NP_9107	29102_1_220	2245STDY7762611	ERR3303358
29102_1#221	GPS_NP_0082	29102_1_221	2245STDY7762712	ERR3303359
29102_1#222	GPS_NP_8168	29102_1_222	2245STDY7762512	ERR3303360
29102_1#223	GPS_NP_8240	29102_1_223	2245STDY7762612	ERR3303361
29102_1#224	GPS_NP_0095	29102_1_224	2245STDY7762713	ERR3303362
29102_1#225	GPS_NP_8180	29102_1_225	2245STDY7762513	ERR3303363
29102_1#226	GPS_NP_8254	29102_1_226	2245STDY7762613	ERR3303364
29102_1#227	GPS_NP_9121	29102_1_227	2245STDY7762714	ERR3303365
29102_1#228	GPS_NP_8193	29102_1_228	2245STDY7762514	ERR3303366
29102_1#229	GPS_NP_8267	29102_1_229	2245STDY7762614	ERR3303367
29102_1#23	GPS_NP_8245	29102_1_23	2245STDY7762652	ERR3303161
29102_1#230	GPS_NP_9094	29102_1_230	2245STDY7762716	ERR3303368
29102_1#231	GPS_NP_8205	29102_1_231	2245STDY7762515	ERR3303369
29102_1#232	GPS_NP_8280	29102_1_232	2245STDY7762615	ERR3303370
29102_1#233	GPS_NP_8161	29102_1_233	2245STDY7762717	ERR3303371
29102_1#234	GPS_NP_9064	29102_1_234	2245STDY7762516	ERR3303372
29102_1#235	GPS_NP_8148	29102_1_235	2245STDY7762616	ERR3303373
29102_1#236	GPS_NP_9006	29102_1_236	2245STDY7762718	ERR3303374
29102_1#237	GPS_NP_9113	29102_1_237	2245STDY7762517	ERR3303375
29102_1#238	GPS_NP_8216	29102_1_238	2245STDY7762617	ERR3303376
29102_1#239	GPS_NP_9055	29102_1_239	2245STDY7762719	ERR3303377
29102_1#24	GPS_NP_8252	29102_1_24	2245STDY7762761	ERR3303162
29102_1#240	GPS_NP_8041	29102_1_240	2245STDY7762518	ERR3303378
29102_1#241	GPS_NP_8228	29102_1_241	2245STDY7762618	ERR3303379
29102_1#242	GPS_NP_0083	29102_1_242	2245STDY7762720	ERR3303380
29102_1#243	GPS_NP_0076	29102_1_243	2245STDY7762519	ERR3303381
29102_1#244	GPS_NP_9106	29102_1_244	2245STDY7762619	ERR3303382
29102_1#245	GPS_NP_0096	29102_1_245	2245STDY7762721	ERR3303383
29102_1#246	GPS_NP_8169	29102_1_246	2245STDY7762520	ERR3303384
29102_1#247	GPS_NP_8241	29102_1_247	2245STDY7762620	ERR3303385
29102_1#248	GPS_NP_9120	29102_1_248	2245STDY7762722	ERR3303386
29102_1#249	GPS_NP_8181	29102_1_249	2245STDY7762521	ERR3303387
29102_1#25	GPS_NP_8135	29102_1_25	2245STDY7762446	ERR3303163
29102_1#250	GPS_NP_8255	29102_1_250	2245STDY7762621	ERR3303388
29102_1#251	GPS_NP_9093	29102_1_251	2245STDY7762724	ERR3303389
29102_1#252	GPS_NP_8194	29102_1_252	2245STDY7762522	ERR3303390
29102_1#253	GPS_NP_8268	29102_1_253	2245STDY7762622	ERR3303391
29102_1#254	GPS_NP_8162	29102_1_254	2245STDY7762725	ERR3303392
29102_1#255	GPS_NP_8206	29102_1_255	2245STDY7762523	ERR3303393
29102_1#256	GPS_NP_8281	29102_1_256	2245STDY7762623	ERR3303394
29102_1#257	GPS_NP_9005	29102_1_257	2245STDY7762726	ERR3303395
29102_1#258	GPS_NP_9112	29102_1_258	2245STDY7762525	ERR3303396
29102_1#259	GPS_NP_8149	29102_1_259	2245STDY7762624	ERR3303397
29102_1#26	GPS_NP_9047	29102_1_26	2245STDY7762556	ERR3303164
29102_1#260	GPS_NP_9054	29102_1_260	2245STDY7762727	ERR3303398
29102_1#262	GPS_NP_8217	29102_1_262	2245STDY7762625	ERR3303400
29102_1#263	GPS_NP_0084	29102_1_263	2245STDY7762728	ERR3303401
29102_1#264	GPS_NP_0077	29102_1_264	2245STDY7762527	ERR3303402
29102_1#265	GPS_NP_8229	29102_1_265	2245STDY7762626	ERR3303403
29102_1#266	GPS_NP_0097	29102_1_266	2245STDY7762729	ERR3303404
29102_1#267	GPS_NP_8170	29102_1_267	2245STDY7762528	ERR3303405
29102_1#268	GPS_NP_9105	29102_1_268	2245STDY7762627	ERR3303406
29102_1#27	GPS_NP_8259	29102_1_27	2245STDY7762653	ERR3303165
29102_1#270	GPS_NP_8182	29102_1_270	2245STDY7762529	ERR3303408
29102_1#271	GPS_NP_8195	29102_1_271	2245STDY7762530	ERR3303409
29102_1#272	GPS_NP_8242	29102_1_272	2245STDY7762628	ERR3303410
29102_1#273	GPS_NP_8163	29102_1_273	2245STDY7762733	ERR3303411
29102_1#274	GPS_NP_8207	29102_1_274	2245STDY7762531	ERR3303412
29102_1#275	GPS_NP_8256	29102_1_275	2245STDY7762629	ERR3303413
29102_1#276	GPS_NP_9000	29102_1_276	2245STDY7762734	ERR3303414
29102_1#277	GPS_NP_9061	29102_1_277	2245STDY7762532	ERR3303415
29102_1#278	GPS_NP_8269	29102_1_278	2245STDY7762630	ERR3303416
29102_1#279	GPS_NP_9053	29102_1_279	2245STDY7762735	ERR3303417
29102_1#28	GPS_NP_9111	29102_1_28	2245STDY7762762	ERR3303166
29102_1#281	GPS_NP_8282	29102_1_281	2245STDY7762631	ERR3303419
29102_1#282	GPS_NP_0085	29102_1_282	2245STDY7762736	ERR3303420
29102_1#284	GPS_NP_8150	29102_1_284	2245STDY7762632	ERR3303422
29102_1#285	GPS_NP_0098	29102_1_285	2245STDY7762737	ERR3303423
29102_1#286	GPS_NP_9182	29102_1_286	2245STDY7762535	ERR3303424
29102_1#287	GPS_NP_8218	29102_1_287	2245STDY7762633	ERR3303425
29102_1#288	GPS_NP_9118	29102_1_288	2245STDY7762738	ERR3303426
29102_1#289	GPS_NP_8171	29102_1_289	2245STDY7762536	ERR3303427
29102_1#29	GPS_NP_9146	29102_1_29	2245STDY7762449	ERR3303167
29102_1#290	GPS_NP_8230	29102_1_290	2245STDY7762634	ERR3303428
29102_1#291	GPS_NP_9091	29102_1_291	2245STDY7762740	ERR3303429
29102_1#292	GPS_NP_8183	29102_1_292	2245STDY7762537	ERR3303430
29102_1#293	GPS_NP_9104	29102_1_293	2245STDY7762635	ERR3303431
29102_1#294	GPS_NP_8164	29102_1_294	2245STDY7762741	ERR3303432
29102_1#295	GPS_NP_8196	29102_1_295	2245STDY7762538	ERR3303433
29102_1#296	GPS_NP_8243	29102_1_296	2245STDY7762636	ERR3303434
29102_1#297	GPS_NP_9001	29102_1_297	2245STDY7762742	ERR3303435
29102_1#298	GPS_NP_8208	29102_1_298	2245STDY7762539	ERR3303436
29102_1#299	GPS_NP_8257	29102_1_299	2245STDY7762637	ERR3303437
29102_1#3	GPS_NP_9089	29102_1_3	2245STDY7762756	ERR3303141
29102_1#30	GPS_NP_9040	29102_1_30	2245STDY7762557	ERR3303168
29102_1#300	GPS_NP_9052	29102_1_300	2245STDY7762743	ERR3303438
29102_1#301	GPS_NP_9043	29102_1_301	2245STDY7762541	ERR3303439
29102_1#302	GPS_NP_8270	29102_1_302	2245STDY7762638	ERR3303440
29102_1#303	GPS_NP_0086	29102_1_303	2245STDY7762744	ERR3303441
29102_1#304	GPS_NP_9016	29102_1_304	2245STDY7762542	ERR3303442
29102_1#305	GPS_NP_8283	29102_1_305	2245STDY7762639	ERR3303443
29102_1#306	GPS_NP_8156	29102_1_306	2245STDY7762745	ERR3303444
29102_1#307	GPS_NP_9084	29102_1_307	2245STDY7762543	ERR3303445
29102_1#308	GPS_NP_8151	29102_1_308	2245STDY7762640	ERR3303446
29102_1#309	GPS_NP_9116	29102_1_309	2245STDY7762746	ERR3303447
29102_1#31	GPS_NP_8272	29102_1_31	2245STDY7762654	ERR3303169
29102_1#310	GPS_NP_8172	29102_1_310	2245STDY7762544	ERR3303448
29102_1#311	GPS_NP_8219	29102_1_311	2245STDY7762641	ERR3303449
29102_1#312	GPS_NP_8165	29102_1_312	2245STDY7762749	ERR3303450
29102_1#313	GPS_NP_8184	29102_1_313	2245STDY7762545	ERR3303451
29102_1#314	GPS_NP_8231	29102_1_314	2245STDY7762642	ERR3303452
29102_1#315	GPS_NP_9183	29102_1_315	2245STDY7762750	ERR3303453
29102_1#316	GPS_NP_8197	29102_1_316	2245STDY7762546	ERR3303454
29102_1#317	GPS_NP_9103	29102_1_317	2245STDY7762643	ERR3303455
29102_1#318	GPS_NP_9051	29102_1_318	2245STDY7762751	ERR3303456
29102_1#319	GPS_NP_8209	29102_1_319	2245STDY7762547	ERR3303457
29102_1#32	GPS_NP_9088	29102_1_32	2245STDY7762764	ERR3303170
29102_1#320	GPS_NP_8244	29102_1_320	2245STDY7762644	ERR3303458
29102_1#321	GPS_NP_0088	29102_1_321	2245STDY7762752	ERR3303459
29102_1#322	GPS_NP_9048	29102_1_322	2245STDY7762548	ERR3303460
29102_1#323	GPS_NP_8258	29102_1_323	2245STDY7762645	ERR3303461
29102_1#324	GPS_NP_8213	29102_1_324	2245STDY7762753	ERR3303462
29102_1#325	GPS_NP_9041	29102_1_325	2245STDY7762549	ERR3303463
29102_1#326	GPS_NP_8271	29102_1_326	2245STDY7762646	ERR3303464
29102_1#327	GPS_NP_9114	29102_1_327	2245STDY7762754	ERR3303465
29102_1#33	GPS_NP_9135	29102_1_33	2245STDY7762450	ERR3303171
29102_1#34	GPS_NP_9011	29102_1_34	2245STDY7762558	ERR3303172
29102_1#35	GPS_NP_8153	29102_1_35	2245STDY7762656	ERR3303173
29102_1#36	GPS_NP_9022	29102_1_36	2245STDY7762765	ERR3303174
29102_1#37	GPS_NP_9083	29102_1_37	2245STDY7762451	ERR3303175
29102_1#38	GPS_NP_9081	29102_1_38	2245STDY7762559	ERR3303176
29102_1#39	GPS_NP_8221	29102_1_39	2245STDY7762657	ERR3303177
29102_1#4	GPS_NP_8134	29102_1_4	2245STDY7762438	ERR3303142
29102_1#40	GPS_NP_9069	29102_1_40	2245STDY7762766	ERR3303178
29102_1#41	GPS_NP_9044	29102_1_41	2245STDY7762767	ERR3303179
29102_1#42	GPS_NP_8112	29102_1_42	2245STDY7762452	ERR3303180
29102_1#43	GPS_NP_8174	29102_1_43	2245STDY7762560	ERR3303181
29102_1#44	GPS_NP_8233	29102_1_44	2245STDY7762658	ERR3303182
29102_1#45	GPS_NP_0090	29102_1_45	2245STDY7762768	ERR3303183
29102_1#46	GPS_NP_8124	29102_1_46	2245STDY7762453	ERR3303184
29102_1#47	GPS_NP_8186	29102_1_47	2245STDY7762561	ERR3303185
29102_1#48	GPS_NP_9101	29102_1_48	2245STDY7762659	ERR3303186
29102_1#49	GPS_NP_8253	29102_1_49	2245STDY7762769	ERR3303187
29102_1#5	GPS_NP_9082	29102_1_5	2245STDY7762551	ERR3303143
29102_1#50	GPS_NP_8136	29102_1_50	2245STDY7762454	ERR3303188
29102_1#51	GPS_NP_8199	29102_1_51	2245STDY7762562	ERR3303189
29102_1#52	GPS_NP_8246	29102_1_52	2245STDY7762660	ERR3303190
29102_1#53	GPS_NP_9110	29102_1_53	2245STDY7762770	ERR3303191
29102_1#54	GPS_NP_9170	29102_1_54	2245STDY7762455	ERR3303192
29102_1#55	GPS_NP_8211	29102_1_55	2245STDY7762563	ERR3303193
29102_1#56	GPS_NP_8260	29102_1_56	2245STDY7762661	ERR3303194
29102_1#57	GPS_NP_9087	29102_1_57	2245STDY7762772	ERR3303195
29102_1#58	GPS_NP_9158	29102_1_58	2245STDY7762456	ERR3303196
29102_1#59	GPS_NP_9131	29102_1_59	2245STDY7762564	ERR3303197
29102_1#6	GPS_NP_8152	29102_1_6	2245STDY7762648	ERR3303144
29102_1#60	GPS_NP_8273	29102_1_60	2245STDY7762662	ERR3303198
29102_1#61	GPS_NP_9017	29102_1_61	2245STDY7762773	ERR3303199
29102_1#62	GPS_NP_9147	29102_1_62	2245STDY7762457	ERR3303200
29102_1#63	GPS_NP_9037	29102_1_63	2245STDY7762565	ERR3303201
29102_1#64	GPS_NP_8286	29102_1_64	2245STDY7762663	ERR3303202
29102_1#65	GPS_NP_9066	29102_1_65	2245STDY7762774	ERR3303203
29102_1#66	GPS_NP_9134	29102_1_66	2245STDY7762458	ERR3303204
29102_1#67	GPS_NP_9008	29102_1_67	2245STDY7762566	ERR3303205
29102_1#68	GPS_NP_8154	29102_1_68	2245STDY7762664	ERR3303206
29102_1#69	GPS_NP_0078	29102_1_69	2245STDY7762775	ERR3303207
29102_1#7	GPS_NP_8166	29102_1_7	2245STDY7762757	ERR3303145
29102_1#70	GPS_NP_9078	29102_1_70	2245STDY7762459	ERR3303208
29102_1#71	GPS_NP_9080	29102_1_71	2245STDY7762567	ERR3303209
29102_1#72	GPS_NP_8222	29102_1_72	2245STDY7762665	ERR3303210
29102_1#73	GPS_NP_0091	29102_1_73	2245STDY7762776	ERR3303211
29102_1#74	GPS_NP_8113	29102_1_74	2245STDY7762460	ERR3303212
29102_1#75	GPS_NP_8175	29102_1_75	2245STDY7762568	ERR3303213
29102_1#76	GPS_NP_8234	29102_1_76	2245STDY7762666	ERR3303214
29102_1#77	GPS_NP_8043	29102_1_77	2245STDY7762777	ERR3303215
29102_1#78	GPS_NP_8125	29102_1_78	2245STDY7762461	ERR3303216
29102_1#79	GPS_NP_8187	29102_1_79	2245STDY7762569	ERR3303217
29102_1#8	GPS_NP_9172	29102_1_8	2245STDY7762439	ERR3303146
29102_1#80	GPS_NP_9100	29102_1_80	2245STDY7762667	ERR3303218
29102_1#81	GPS_NP_9049	29102_1_81	2245STDY7762782	ERR3303219
29102_1#82	GPS_NP_8137	29102_1_82	2245STDY7762462	ERR3303220
29102_1#83	GPS_NP_8200	29102_1_83	2245STDY7762570	ERR3303221
29102_1#84	GPS_NP_8247	29102_1_84	2245STDY7762668	ERR3303222
29102_1#85	GPS_NP_9125	29102_1_85	2245STDY7762786	ERR3303223
29102_1#86	GPS_NP_9169	29102_1_86	2245STDY7762463	ERR3303224
29102_1#87	GPS_NP_8212	29102_1_87	2245STDY7762571	ERR3303225
29102_1#88	GPS_NP_8261	29102_1_88	2245STDY7762669	ERR3303226
29102_1#89	GPS_NP_9045	29102_1_89	2245STDY7762788	ERR3303227
29102_1#9	GPS_NP_8173	29102_1_9	2245STDY7762552	ERR3303147
29102_1#90	GPS_NP_9157	29102_1_90	2245STDY7762464	ERR3303228
29102_1#91	GPS_NP_9126	29102_1_91	2245STDY7762572	ERR3303229
29102_1#92	GPS_NP_8275	29102_1_92	2245STDY7762670	ERR3303230
29102_1#93	GPS_NP_9039	29102_1_93	2245STDY7762790	ERR3303231
29102_1#94	GPS_NP_9145	29102_1_94	2245STDY7762465	ERR3303232
29102_1#95	GPS_NP_9036	29102_1_95	2245STDY7762573	ERR3303233
29102_1#96	GPS_NP_8288	29102_1_96	2245STDY7762671	ERR3303234
29102_1#97	GPS_NP_9038	29102_1_97	2245STDY7762791	ERR3303235
29102_1#98	GPS_NP_9132	29102_1_98	2245STDY7762466	ERR3303236
29102_1#99	GPS_NP_9003	29102_1_99	2245STDY7762574	ERR3303237
